# Supplementary material for: Association between light exposure and metabolic syndrome in a rural Brazilian town
Source: PLoS One. 2020 Sep 18;15(9):e0238772. doi: 10.1371/journal.pone.0238772 (PMC7500684; doi:10.1371/journal.pone.0238772)
Supplement: S1 Table — (XLSX) [file pone.0238772.s001.xlsx]

## Sheet: Actigraphic variables
ID	M10	L5	RA	P10	P5	IV	IS	M16_light	L8_light	RA_light
2202	3.72917e+06	31165.5	0.983418	795	1556	0.69006	0.682597	3800.2	72.387	0.962663
4912	3.47325e+06	28348.2	0.98358	450	1467	0.652368	0.640832	3230.66	333.035	0.812529
4913	3796131	64895.2	0.964408	429	1528	0.421558	0.704648	2208.73	334.403	0.733919
5801	3.46622e+06	41738.5	0.97488	442	1521	0.793564	0.719158	3111.75	351.452	0.793664
7202	4.77133e+06	76910	0.968104	331	1362	0.542537	0.681822	3878.18	355.11	0.828734
7301	3.06189e+06	59795	0.960195	381	1451	0.922745	0.547983	3302.86	390.706	0.786222
7302	3.88428e+06	63412.2	0.967122	534	1379	0.559123	0.646689	1501.99	333.225	0.605466
7402	2.72066e+06	23753.5	0.982069	579	1431	0.599071	0.554013	3183.81	27.0588	0.983738
10303	3.32968e+06	29794	0.981318	357	1338	0.600557	0.537272	4787.29	73.7191	0.969146
10919	1849490	26466.2	0.970766	532	1630	0.71555	0.635145	2963.57	337.026	0.793694
11103	2919909	36199.2	0.972191	363	1374	0.842992	0.544516	2970.84	361.454	0.781592
11204	2.64172e+06	38207.8	0.971133	420	1389	0.891897	0.507941	3561.69	61.7658	0.960827
11301	6.13974e+06	53990.8	0.982328	491	1453	0.435975	0.622474	3940.97	69.2073	0.968595
11302	2.35651e+06	16145.8	0.984667	621	1496	0.730037	0.541833	2988.69	343.853	0.788759
11402	5.60636e+06	31662.8	0.986169	547	1448	0.342988	0.751673	3142.69	352.32	0.797532
11404	3.02702e+06	14313.8	0.990334	434	1443	0.707403	0.721806	4487.56	80.4343	0.965372
11501	3846596	69069.2	0.96494	827	1518	0.601408	0.508154	3063.72	419.628	0.754473
11601	2283742	34914	0.969718	391	1407	0.840803	0.555817	3079.69	348.234	0.789712
11602	3054730	36669	0.976208	559	1580	0.63636	0.787979	1678.98	346.294	0.654911
11701	4.42423e+06	39232.8	0.981705	395	1427	0.529124	0.585009	2734.65	333.162	0.77831
11801	2665309	17835	0.986531	381	1394	0.720435	0.651544	3188.99	366.745	0.790749
11802	2.80825e+06	73005.2	0.949668	585	1491	0.800429	0.469858	2326.26	357.208	0.732965
12601	1042364	38357.8	0.928288	487	1559	1.0859	0.587328	1917.32	342.66	0.696691
14102	2.45208e+06	17170.2	0.986193	394	1390	0.820031	0.660826	2759.97	332.867	0.781804
15101	1.16187e+06	34265.2	0.940234	556	1511	0.72871	0.459747	2528.18	13.4912	0.988863
15103	3.47799e+06	23718.8	0.985307	398	1422	0.533225	0.712949	4064.29	36.966	0.981509
15602	4090120	19043.2	0.990279	405	1470	0.617984	0.577123	3529.58	407.824	0.79318
15914	5933545	20309.2	0.993141	430	1374	0.445882	0.785239	2466.37	333.288	0.759608
18713	2.51914e+06	39725	0.965546	405	1460	0.683881	0.47629	3268.3	31.7328	0.980642
18902	4483363	42841.8	0.981093	411	1490	0.692253	0.733326	3771.33	346.913	0.830702
18906	2.75707e+06	24899.8	0.977045	552	1657	0.92118	0.363494	3231.78	390.571	0.782213
19101	7.22516e+06	106010	0.971418	626	1559	0.353781	0.692039	2856.94	354.622	0.777252
19201	4.9804e+06	23502.5	0.990554	606	1503	0.584274	0.714988	3428.56	337.956	0.819767
20901	3340755	28861.8	0.978839	548	1517	0.588554	0.515696	3371.06	337.73	0.803542
25901	5.32444e+06	65522	0.976235	527	1450	0.620748	0.708621	2966.35	378.304	0.772125
28915	3541357	25397.2	0.982788	432	1358	0.557222	0.634404	3062.06	12.8809	0.991177
28938	5934616	43357.5	0.985435	546	1450	0.553576	0.638723	2426.36	337.917	0.748839
29201	3.97011e+06	88749.8	0.952785	465	1534	0.621231	0.65366	3075.55	335.822	0.799194
30919	5055606	67487.8	0.975955	583	1531	0.50542	0.724484	2824.04	332.862	0.787861
33302	3.35421e+06	43079	0.972662	455	1540	0.594947	0.67761	4781.93	165.297	0.934483
33604	2.41696e+06	6324.25	0.994731	460	1377	0.699819	0.718746	2853.08	9.97211	0.99278
36202	4.31057e+06	72525.5	0.966834	532	1554	0.513066	0.687496	4458.54	29.5885	0.986832
36401	5.71267e+06	70218.2	0.975218	502	1516	0.419973	0.44065	3232.69	374.886	0.790649
36605	5.89292e+06	39990	0.983032	542	1479	0.491262	0.426323	2360.6	370.234	0.71765
36606	5.62635e+06	50346.5	0.981972	337	1243	0.437219	0.768092	5283	49.0185	0.981611
36921	4.91679e+06	32101.2	0.986824	419	1446	0.488258	0.799217	4608.63	136.483	0.942737
36929	3.58201e+06	34584.2	0.978967	508	1531	0.472251	0.352074	3889.84	3.96261	0.997813
42603	4.17162e+06	61451.5	0.969773	445	1502	0.604078	0.546947	2956.73	401.182	0.76144
43401	3.95354e+06	32074	0.98233	563	1545	0.436596	0.633195	2831.48	333.256	0.784502
44804	4.11392e+06	19189	0.990293	473	1468	0.572269	0.789662	2989.26	338.25	0.795866
44903	4.88997e+06	40592.8	0.98076	743	1703	0.590625	0.53885	2604.78	449.052	0.701759
48301	2584915	8992	0.993147	763	1493	0.502959	0.56992	2774.44	52.1808	0.96186
55910	4791177	87929.8	0.962136	526	1487	0.490686	0.75458	1762.18	334.013	0.680363
55920	2.96569e+06	42885.2	0.969283	840	2015	0.613449	0.592991	3144.85	343.628	0.802715
59606	2.91034e+06	58922.8	0.957271	667	1691	0.675031	0.566963	2464.53	335.983	0.758961
61601	2.44358e+06	39018	0.969005	405	1435	0.797037	0.71283	2831.99	345.28	0.782473
65708	3217182	41773.2	0.973017	450	1512	0.681707	0.508551	2748.08	333.579	0.776051
68909	3099168	26879.5	0.981864	465	1472	1.17634	0.492983	1912.94	332.903	0.703329
68913	4886037	82861.5	0.966336	427	1473	0.495968	0.774639	4172.2	335.931	0.850294
69907	3528823	24218.5	0.986128	434	1434	0.584235	0.723552	3699.06	339.605	0.831832
73401	7.23368e+06	8972	0.997444	455	1458	0.44761	0.634685	3251.55	361.909	0.79808
74604	4.83477e+06	73480.2	0.967231	475	1315	0.599203	0.765878	2708.3	332.994	0.780382
74902	3.33908e+06	43471.5	0.973764	505	1545	0.725751	0.604516	3335.67	333.665	0.81701
74911	2063247	39393.8	0.962856	535	1482	0.832192	0.609989	3547.03	173.399	0.910025
74927	3580507	42277	0.976591	409	1362	0.685536	0.731265	4038.55	45.7473	0.977407
76807	2.47444e+06	19655.5	0.982306	435	1510	0.582463	0.61938	2730.52	5.65224	0.995864
77908	5.19884e+06	83763	0.969734	677	1545	0.604107	0.582131	2992.31	403.868	0.759932
79101	4.59965e+06	71436.8	0.968119	564	1629	0.627601	0.76412	2980.89	366.988	0.773775
81913	3.92577e+06	115758	0.947974	833	1539	0.900117	0.377048	2408.46	426.602	0.698987
83904	4.43988e+06	34822.5	0.983699	507	1413	0.682913	0.577107	2916.84	354.468	0.779018
84102	5.68553e+06	38304.8	0.980992	416	1419	0.504827	0.576782	3754.79	334.784	0.828038
84202	4905343	39703.8	0.983533	419	1511	0.76008	0.609869	2936.54	338.621	0.78391
84401	4.09688e+06	38582.5	0.980206	566	1498	0.725669	0.58778	3159.06	363.24	0.793397
84701	5.00754e+06	54571.5	0.978291	344	1403	0.719853	0.740724	3301.03	426.332	0.771016
85929	4.60373e+06	27382.8	0.986915	400	1389	0.363252	0.546457	3065.52	335.683	0.796136
86304	2.38918e+06	32281	0.97275	531	1427	0.651626	0.651345	3068.96	332.742	0.801473
89102	8.05833e+06	38454.8	0.990257	412	1395	0.383941	0.735778	2867.2	343.67	0.785794
91608	3215243	49647.5	0.969478	385	1492	0.77999	0.523242	3300.27	22.3476	0.987164
92705	2.74594e+06	48326	0.963332	427	1476	0.701192	0.472475	2819.79	333.123	0.787247
93803	3.72446e+06	17419.8	0.990619	525	1555	0.608469	0.562723	3890.83	346.498	0.835389
93947	4.21585e+06	45291.5	0.971837	428	1347	0.75836	0.486727	4186.32	13.6996	0.993493
101910	2.65239e+06	42956	0.968384	469	1407	0.617091	0.539043	3981.22	30.1862	0.984705
104958	3.33016e+06	52733	0.967999	453	1397	0.608504	0.639733	3209.28	333.609	0.807197
105101	4.57658e+06	100246	0.95358	505	1587	0.54512	0.60112	3114.62	337.946	0.803073
106601	6.93087e+06	60400	0.981813	388	1419	0.726602	0.664945	4517.07	365.714	0.84996
110920	3668537	52204.5	0.974418	405	1318	0.495418	0.657474	2902.4	349.672	0.780811
117501	4180248	52381.2	0.973181	372	1433	0.467233	0.539137	4566.43	338.619	0.856377
117905	3.6115e+06	37768.5	0.979189	560	1426	0.637276	0.575265	2827.98	349.365	0.778574
118904	3922137	47483.5	0.974651	315	1363	0.559762	0.540672	4958.85	80.2505	0.969895
125101	5752641	47490	0.983618	563	1578	0.411695	0.852372	2902.36	378.278	0.769916
125102	5.43344e+06	49089.5	0.981811	537	1472	0.557254	0.75938	2828.05	366.682	0.770195
130501	3.41146e+06	50031.8	0.97032	484	1544	0.559695	0.580478	3926.53	68.3327	0.96441
138201	3.46257e+06	14503.2	0.991224	535	1558	0.596514	0.722418	1999.8	332.865	0.709234
140203	3.95866e+06	41029.2	0.97873	455	1526	0.615403	0.51979	3909.8	498.406	0.76977
140207	3.55135e+06	21191.8	0.986046	469	1529	0.779177	0.504454	3052.01	46.6558	0.968806
140401	4.14102e+06	61706.8	0.970135	584	1596	0.693074	0.659577	2708.61	393.488	0.746685
140501	2.44729e+06	28554.2	0.975971	596	1544	0.584465	0.648207	1739.07	152.009	0.84108
140701	4.19001e+06	41938	0.976351	434	1375	0.513921	0.556071	3275.43	333.002	0.81478
145801	3510287	77614.5	0.954406	464	1432	0.581535	0.628563	2614.21	341.249	0.767435
148201	4.83982e+06	36148	0.985193	529	1489	0.496394	0.740223	3341.81	360.033	0.802098
153204	3328581	42646.5	0.973322	621	1596	0.844605	0.475359	2534.77	339.74	0.76156
153601	3.27142e+06	41043	0.976164	552	1448	0.800004	0.546486	2781.33	348.164	0.767232
155205	3563893	29616.8	0.983352	371	1497	0.49875	0.719647	860.578	333.358	0.440541

## Sheet: Captions
Variable	Caption
ID	identity of the participants
M10	average of the 10 most active consecutive hours over 5 days (counts/min)
L5	average of the 5 less active consecutive hours over 5 days (counts/min)
RA	the relationship between diurnal and nocturnal motor activitiy. RA values range from 0 to 1, and higher values indicate higher motor activity during the day relative to motor activity at night
P10	phase of M10 onset (min) corresponds to the onset of the M10 phase, ie, the onset of the 10 hours of most active consecutive motor activity
P5	phase of L5 onset (min) corresponds to the onset of the L5 phase, ie, the onset of the 5 hours of less active consecutive motor activity
IV	intradaily variability recorded through the proportional integration mode ; corresponds to the circadian rhythm fragmentation of motor activity; a high IV value indicates a more fragmented rest/ activity rhythm
IS	interdaily stability; corresponds to the circadian rhythm stability of motor activity over 5 days
M16_light	average of the 16 consecutive hours with more exposure to light over 5 days (lux/min)
L8_light	average of the 8 consecutive hours with less exposure to light over 5 days (lux/min)
RA_light	the relationship between diurnal and nocturnal light exposure. RA_light values range from 0 to 1, and higher values indicate higher light exposure during the day relative to light exposure at night
